# Supplementary material for: Anuran diversity indicates that Caatinga relictual Neotropical forests are more related to the Atlantic Forest than to the Amazon
Source: PeerJ. 2019 Jan 11;6:e6208. doi: 10.7717/peerj.6208 (PMC6330954; doi:10.7717/peerj.6208)
Supplement: Supplemental Information 1 [file peerj-07-6208-s001.xlsx]

## Sheet: Plan1
Phytogeographic area	Locality	State	Code	Latitud	Longitud	Reference
Amazon Forest	Boca do Acre	Amazonas	AABOC	-9.526111	-67.236667	FRANÇA, F. G. R.; VENÂNCIO, N. M. 2010. Reptiles and amphibians of a poorly known region in southwest Amazonia. Biotemas. 23 (3): 71-84
Amazon Forest	Rio Branco	Acre	AACCAT	-10.066667	-67.616667	SOUZA, V. M.; SOUZA, M. B.; MORATO, E. F. 2008. Efeitos da sucessão florestal sobre a anurofauna (Amphibia:Anura) da Reserva Catuaba e seu entorno, Acre, Amazônia Sul Ocidental. RevBrasZool25(1): 49-57.
Amazon Forest	Rio Moa (Cruzeiro do Sul)	Acre	AACMOA	-7.639972	-72.795306	MIRANDA, D. B.; ALBUQUERQUE, S.; TURCI, L. C. B.; BERNARDE, P. S. 2015. Richness, breeding environments and calling activity of the anurofauna of the lower moa river forest, state of Acre, Brazil. Zoologia. 32 (2): 93-108.
Amazon Forest	Cruzeiro do Sul	Acre	AACSUL	-7.955556	-72.076944	CARDOSO, A. J.; VIELLIARD, J. 1990. Vocalizações de anfíbios anuros de um ambiente aberto, em Cruzeiro do Sul, Estado do Acre. RevBrasBiol 50 (1): 229-242.
Amazon Forest	Porto Walter	Acre	AAJUR	-8.268611	-72.743889	BERNARDE, P. S.; MACHADO, R. A.; TURCI, L. C. B. 2011. Herpetofauna da área do Igarapé Esperança na Reserva Extrativista Riozinho da Liberdade, Acre- Brasil. Biota Neotropica. 11 (3): 117-144
Amazon Forest	Manaus	Amazonas	AAMDUC	-2.961667	-59.927778	LIMA, A.; MAGNUSSON, W. E.; MENIN, M.; ERDTMANN, L. K.; RODRIGUES, D. J.; KELLER, C.; HODL, W. 2005. Guide to the Frogs of ReservaAdolphoDucke, Central Amazonia.Áttema Design Editorial.
Amazon Forest	Eirunepé	Amazonas	AAMGRE	-6.815	-70.6419	PANTOJA, D. L.; FRAGA, R. 2012. Herpetofauna of the Reserva Extrativista do Rio Gregório, Juruá Basin, southwest Amazonia, Brazil. 8 (3): 360-374
Amazon Forest	Manaus	Amazonas	AAMMA	-23.136303	-59.981186	SILVA, E. P.; MENDES-PINTO, T. J.; CLARO JÚNIOR, L. H.; PEREIRA SALES, M. E. 2011. Riqueza de espécies de anfíbios anuros em um fragmento florestal na área urbana de Manaus, Amazonas, Brasil. RevBiolFarm5(2).
Amazon Forest	Manaus	Amazonas	AAMMAN	-3.076111	-59.958333	TSUJI-NISHIKIDO, B. M.; MENIN, M. 2011. Distribution of frogs in riparian areas of an urban forest fragment in Central Amazonia.BiotNeotrop, 11 (2): 63-70.
Amazon Forest	Purus	Amazonas	AAMPUS	-5.416667	-63.500000	RAMALHO, W. P.; ANDRADE, M. S.; MATOS, L. R. A.; VIEIRA, L. J. S. 2016. Amphibians of varzea environments and floating meadows of the oxbow lakes of the middle Purus River, Amazonas, Brasil. Biota Neotropica. 16 (1): 1-15
Amazon Forest	Rio Urucú	Amazonas	AAMPUR	-5.000000	-65.500000	WALDEZ, F.; MENIN, M.; VOGT, R. C. 2013. Diversidade de anfíbios e répteis Squamata na região do baixo rio Purus, Amazônia Central, Brasil. Biota Neotropica. 13 (1): 300-316.
Amazon Forest	Manaus	Amazonas	AAMUFA	-2.621417	-60.058083	AHUMADA, D. P. R. 2010. Distribuição e abundância de anuros de floresta de terra firme na fazenda experimental da Universidade Federal do Amazonas- Amazônia Central. Dissertação de Mestrado. Universidade Federal do Amazonas.
Amazon Forest	Macapá	Amapá	AAPUFA	-0.006283	-51.082650	PEREIRA JÚNIOR, A. P.; CAMPOS, C. E. C.; ARAÚJO, A. S. 2013. Composição e diversidade de anfíbios anuros do Campus da Universidade Federal do Amapá. BiotAmaz3(1): 13-21.
Amazon Forest	Altamira	Pará	APALT	-4.759439	-54.655078	BARROS, F. B.; PEREIRA, H. M.; VICENTE, L. 2014. Anfíbios anuros da Reserva Extrativista Riozinho do Anfrísio (Pará, Brasil). Gaia Scientia. 8 (1): 156-173.
Amazon Forest	Brasil Novo	Pará	APAPLA	-3.376222	-52.576083	OLIVEIRA, E. A.; RUZ, J. H.; BARROS, F. B. 2013. Herpetofauna de las proximidades de la Caverna Planaltina, Brasil Novo, Pará, (Amazonia Brasileña). Herpetotropicos. 9 (1-2): 55-68.
Amazon Forest	Marabá	Pará	APASFX	-5.503611	-50.278889	BERNARDO, P. H.; GUERRA-FUENTES, R. A.; MATIAZZI, W.; ZAHER, H. 2012. Checklist of Amphibians and Reptiles of ReservaBiológica do Tapirapé, Pará, Brazil. Checklist 8(5): 839-846.
Amazon Forest	Tapirapé	Pará	APATAP	-5.500000	-50.266667	PINHEIRO, L. C.; BITAR, Y. O. C.; GALATTI, U.; NECKEL-OLIVEIRA, S.; SANTOS-COSTA, M. C. 2012. Amphibians from southeastern state of Pará: Carajás region, northern Brazil. Checklist, 8(4): 693-702.
Amazon Forest	Trairão	Pará	APATRA	-4.576019	-55.404075	MENDES-PINTO, T. J.; SOUZA, S. M. 2011. Preliminary assessment of amphibians and reptiles from Floresta Nacional do Trairão, with a new snake record for the Pará State, Brazilian Amazon. Salamandra. 47 (4): 199-206.
Amazon Forest	Belém	Pará	APGUA	-1.468611	-48.450000	GOMES, J. I.; MARTINS, M. B.; MARTINS-DA-SILVA, R. C. V.; ALMEIDA, S. S. 2007. Mocambo: Diversidade e dinâmica biológica da Área de Pesquisa Ecológica do Guamá (APEG). Museu Paraense Emílio Goeldi, 32p.
Amazon Forest	Rio Xingu (Cachoeira do Juruá)	Pará	APXIN	-3.366667	-51.850000	CALDWELL, J. P.; ARAÚJO, M. C. 2005. Amphibian faunas of two eastern Amazonian Rainforest sites in Pará, Brazil. Sam Noble Oklahoma Museum of Natural History. Occasional Papers, 1-42.
Amazon Forest	Espigão d'oeste	Rondônia	AROESP	-11.583333	-60.750000	BERNARDE, P. S.; KOKUBUM, M. N. C.; MACHADO, R. A.; ANJOS, L. 1999 Uso de habitats naturais e antrópicos pelos anuros em uma localidade no Estado de Rondônia, Brasil (Amphibia: Anura). Acta Amazon29 (4): 555-562.
Amazon Forest	Jaru	Rondônia	AROJAR	-10.404339	-62.485164	PIATTI, L.; AMARO, P. M. O.; ARAÚJO, J. F. J.; SANCHES, V. Q. A.; BERNARDE, P. S. 2012. Anurans of a disturbed area in Jarú, Rondônia, Brazil.CheckList, 8(1): 83-87.
Brejo-de-Altitude	Barbalha	Ceará	BCEBAR	-7.311111	-39.304167	RIBEIRO, S. C.; ROBERTO, I. J.; SALES. D. L.; ÁVILA, R. W.; ALMEIDA, W. O. 2012. Amphibians and Reptiles from the Araripe bioregion, northeastern Brazil.Salam 48(3): 133-146.
Brejo-de-Altitude	Baturité	Ceará	BCEBAT	-4.000000	-38.750000	BORGES-NOJOSA, D. M. 2007. Diversidade de anfíbios e répteis na serra de Baturité, Ceará. OLIVEIRA, T. S.; ARAÚJO, F. S. Diversidade e Conservação da Biota da Serra de Baturité, Ceará. Edições UFC/COELCE: Fortaleza.
Brejo-de-Altitude	Crato	Ceará	BCECRA	-7.234167	-39.409444	RIBEIRO, S. C.; ROBERTO, I. J.; SALES. D. L.; ÁVILA, R. W.; ALMEIDA, W. O. 2012. Amphibians and Reptiles from the Araripe bioregion, northeastern Brazil.Salam 48(3): 133-146.
Brejo-de-Altitude	Ubajara	Ceará	BCEIBI	-3.333333	-41.166667	CASTRO, D. P. 2016. Diversidade e distribuição de anfíbios ao longo de dois gradientes de altitude do Nordeste Brasileiro. Universidade Federal do Ceará, Tese de Doutorado. 196p.
Brejo-de-Altitude	Chapada do Araripe	Ceará	BCEJUA	-7.200000	-39.300000	RIBEIRO, S. C.; ROBERTO, I. J.; SALES. D. L.; ÁVILA, R. W.; ALMEIDA, W. O. 2012. Amphibians and Reptiles from the Araripe bioregion, northeastern Brazil.Salam 48(3): 133-146.
Brejo-de-Altitude	Maranguape	Ceará	BCEMAR	-3.894611	-38.722556	CASTRO, D. P. 2016. Diversidade e distribuição de anfíbios ao longo de dois gradientes de altitude do Nordeste Brasileiro. Universidade Federal do Ceará, Tese de Doutorado. 196p.
Brejo-de-Altitude	Buique	Pernambuco	BPECAT	-8.616667	-37.150000	CAMPOS, T. F.; LIMEIRA, G.; ALMEIDA, G.; MUNIZ, S. L. S.; SANTOS, E. M. S. 2008. Anfíbios anuros do Parque Nacional do Catimbau (Buíque/PE) com nova ocorrência do gênero Phyllodytes para o Sertão central. In:Encontro de Herpetologia e Mastozoologia em Pernambuco, 1.
Brejo-de-Altitude	Caruaru	Pernambuco	BPECAV	-8.300000	-36.000000	SANTOS, E. M.; CARNAVAL, A. C. O. Q. 2002. Anfíbios anuros do Estado de Pernambuco. In: TABARELLI, M.; SILVA, J. M. C. (Orgs.) Diagnóstico da Biodiversidade de Pernambuco.Universidade Federal de Pernambuco. V. 2.
Brejo-de-Altitude	Ingá-Floresta	Pernambuco	BPENEG	-8.601111	-38.568611	SANTOS, E. M.; CARNAVAL, A. C. O. Q. 2002. Anfíbios anuros do Estado de Pernambuco. In: TABARELLI, M.; SILVA, J. M. C. (Orgs.) Diagnóstico da Biodiversidade de Pernambuco.Universidade Federal de Pernambuco. V. 2.
Brejo-de-Altitude	Triunfo	Pernambuco	BPETRI	-7.838056	-38.101667	QUIRINO, A. M. S.; LIMEIRA, G.; ALMEIDA, G.; MUNIZ, S. L. S.; CAMPOS, T. F.; SANTOS, E. M. 2008. Lista preliminar da anurofauna do município de Triunfo com duas novas ocorrências para o estado de Pernambuco. In: Encontro de Herpetologia e Mastozoologia em Pernambuco, 1.
Brejo-de-Altitude	Poço Redondo	Sergipe	BSEGUI	-9.966667	-37.866667	CALDAS, F. L. S.; SANTANA, D. O.; CARVALHO, C. B.; FARIA, R. G.; SANTOS, R.A. 2009. Levantamento preliminar de anurofauna em uma área de caatinga no alto sertão sergipano. Anais do IX Congresso de Ecologia do Brasil.
Caatinga	Paulo Afonso	Bahia	CBAAFO	-9.657500	-37.997778	SILVA, C. R. S.; MOURA, G. J. B.; ANDRADE, E. V. E. A.; NOGUEIRA. E. M. S. 2011. Aspectos ecológicos da anurofauna dos municípios de Jatobá- PE e Paulo Afonso- BA, Nordeste do Brasil. In: MOURA, G. J. B.; SANTOS, E. M.; OLIVEIRA, M. A.B.; CABRAL, M. C. C. Herpetofauna do Estado de Pernambuco. Ibama.
Caatinga	Raso da Catarina	Bahia	CBACAT	-9.884611	-38.664306	GARDA, A. A.; COSTA, T. B.; SANTOS-SILVA, C. R. S.; MESQUITA, D. O.; FARIA, R. G.; CONCEIÇÃO, B. M.; SILVA, I. R. S.; FERREIRA, A. S.; ROCHA, S. M.; PALMEIRA, C. N. S.; RODRIGUES, R.; FERRARI, S. F.; TORQUATO, S. 2013.Herpetofauna ofprotectedareas in the Caatinga I: Raso da Catarina EcologicalStation (Bahia, Brazil). CheckList, 9 (2): 405-414.
Caatinga	Crateús	Ceará	CCEALM	-5.250000	-40.250000	BORGES-NOJOSA, D.M. & CASCON, P. 2005. Herpetofauna da Área Reserva da Serra das Almas, Ceará. In: ARAÚJO, F. S.; RODAL, M. R. V. Análise das Variações da Biodiversidade do Bioma Caatinga. Ministério do Meio Ambiente, Brasília, p.245-260.
Caatinga	Pacajús	Ceará	CCEFOR	-4.163750	-38.537083	BORGES-NOJOSA, D. M.; PRADO, F. M. V.; BORGES-LEITE, M. J.; GURGEL FILHO, N. M.; BACALINI, P. 2010. Avaliação do impacto do manejo florestal sustentável na herpetofauna de duas áreas de caatinga no estado do Ceará. In: GARIGLIO, M. A.; SAMPAIO, E. V. S. B.; CESTARO, L. A.; KAGEYAMA, P. Y. Uso sustentável e conservação dos recursos florestais da caatinga. Ministério do Meio Ambiente.
Caatinga	Itapipoca	Ceará	CCELAJ	-3.417708	-39.692103	CASTRO, D. P.; MOTA-RODRIGUES, J. F. M; LIMA, D.C.; BORGES-NOJOSA, D. M. 2018. Composition and diversity of anurans from rock outcrops in the Caatinga Biome, Brazil. Herpetology Notes, 11:189-195.
Caatinga	Caucaia	Ceará	CCEMAT	-3.804083	-38.711278	BORGES-NOJOSA, D. M.; PRADO, F. M. V.; BORGES-LEITE, M. J.; GURGEL FILHO, N. M.; BACALINI, P. 2010. Avaliação do impacto do manejo florestal sustentável na herpetofauna de duas áreas de caatinga no estado do Ceará. In: GARIGLIO, M. A.; SAMPAIO, E. V. S. B.; CESTARO, L. A.; KAGEYAMA, P. Y. Uso sustentável e conservação dos recursos florestais da caatinga. Ministério do Meio Ambiente.
Caatinga	Curimataú	Paraíba	CPBCUR	-7.058333	-36.363056	ARZABE, C., SKUK, G., SANTANA, G.G., DELFIM, F.R., LIMA, Y.C.C. & ABRANTES, S.H.F. 2005.Herpetofauna da Área de Curimataú, Paraíba. In: ARAÚJO, F. S.; RODAL, M. R. V. Análise das Variações da Biodiversidade do Bioma Caatinga. Ministério do Meio Ambiente, Brasília, p.259-274.
Caatinga	Cabaceiras	Paraíba	CPBJUN	-7.474556	-36.344250	PESSOA, T. S. A.; NECO, E. C.; TERCEIRO, R. G. D. 2012. Análise da composição de anfíbios anuros na fazenda junco, em Cabaceiras, Paraíba. RevBiolFarm8(2).
Caatinga	Maturéia	Paraíba	CPBMAT	-7.183333	-37.350000	ARZABE, C. 1999. Reproductive activity patterns of anurans in two different altitudinal sites within the Brazilian Caatinga. RevBrasZool16 (3): 851-864.
Caatinga	Orocó	Paraíba	CPBORO	-8.553333	-39.463333	MAGALHÃES JÚNIOR, A. J. C. 2009. Anurofauna de áreas da caatinga de Pernambuco. Dissertação de mestrado. Universidade Federal de Pernambuco.
Caatinga	São José do Bonfim	Paraíba	CPBSJB	-7.183333	-37.316667	ARZABE, C. 1999. Reproductive activity patterns of anurans in two different altitudinal sites within the Brazilian Caatinga. RevBrasZool16 (3): 851-864.
Caatinga	São João do Cariri	Paraíba	CPBSJC	-7.416667	-36.500000	VIEIRA, W. L. S.; ARZABE, C.; SANTANA, G. G. 2007. Composição e distribuição espaço-temporal de anuros no Cariri paraibano, nordeste do Brasil. OecolBras11(3): 383-396.
Caatinga	Ingá-Floresta	Pernambuco	CPENEG	-8.584444	-38.535278
Caatinga	Aracajú	Sergipe	CSEARA	-10.916667	-37.066667	OLIVEIRA, F. F.; LÍRIO JÚNIOR, G. P. 2000. Anfíbios anuros do campus da Universidade Federal de Sergipe. Biol Ger Experim1(1): 42-74.
Atlantic Forest	Brejo Novo	Bahia	MBABRE	-13.944722	-40.109417	SILVA, A. S. F. L.; SIQUEIRA JÚNIOR, S.; ZINA, J. 2013. Checklist of amphibians in a transitional area between the Caatinga and the Atlantic Forest, Central-southern Bahia, Brazil.CheckList, 9 (4): 725-732.
Atlantic Forest	Igrapiúna	Bahia	MBAIGR	-13.833333	-39.166667	CAMURUGI, F.; LIMA, T. M.; MERCÊS, E. A.; JUNCÁ, F. A. 2010. Anurans of the ReservaEcologica da Michelin, municipality of Igrapiúna, state of Bahia, Brazil. BiotNeotrop10(2).
Atlantic Forest	Aldeia	Pernambuco	MPEALD	-7.960886	-34.649311	SILVA, C. R. S.; MOURA, G. J. B.; ANDRADE, E. V. E. A.; NOGUEIRA. E. M. S. 2011. Aspectos ecológicos da anurofauna dos municípios de Jatobá- PE e Paulo Afonso- BA, Nordeste do Brasil. In: MOURA, G. J. B.; SANTOS, E. M.; OLIVEIRA, M. A.B.; CABRAL, M. C. C. Herpetofauna do Estado de Pernambuco. Ibama.
Atlantic Forest	Barreiros	Pernambuco	MPEBAR	-8.818333	-35.186389	BUARQUE JÚNIOR, D. V.; MOURA, G. J. B. 2011. Anurofauna da cidade de Barreiros, remanescente de Mata Atlântica- Nordeste do Brasil- PE. In: MOURA, G. J. B.; SANTOS, E. M.; OLIVEIRA, M. A.B.; CABRAL, M. C. C. Herpetofauna do Estado de Pernambuco.Ibama.
Atlantic Forest	Caetés	Pernambuco	MPECAE	-7.916667	-34.916667	SANTOS, E. M.; CARNAVAL, A. C. O. Q. 2002. Anfíbios anuros do Estado de Pernambuco. In: TABARELLI, M.; SILVA, J. M. C. (Orgs.) Diagnóstico da Biodiversidade de Pernambuco.Universidade Federal de Pernambuco. V. 2.
Atlantic Forest	Recife	Pernambuco	MPEDAR	-7.816667	-34.933333	SANTOS, E. M.; CARNAVAL, A. C. O. Q. 2002. Anfíbios anuros do Estado de Pernambuco. In: TABARELLI, M.; SILVA, J. M. C. (Orgs.) Diagnóstico da Biodiversidade de Pernambuco.Universidade Federal de Pernambuco. V. 2.
Atlantic Forest	Timbaúba	Pernambuco	MPEEAA	-7.583333	-35.366667	SANTOS, E. M.; CARNAVAL, A. C. O. Q. 2002. Anfíbios anuros do Estado de Pernambuco. In: TABARELLI, M.; SILVA, J. M. C. (Orgs.) Diagnóstico da Biodiversidade de Pernambuco.Universidade Federal de Pernambuco. V. 2.
Atlantic Forest	Igarassú	Pernambuco	MPEJAR	-8.466667	-35.716667	SANTOS, E. M.; CARNAVAL, A. C. O. Q. 2002. Anfíbios anuros do Estado de Pernambuco. In: TABARELLI, M.; SILVA, J. M. C. (Orgs.) Diagnóstico da Biodiversidade de Pernambuco.Universidade Federal de Pernambuco. V. 2.
Atlantic Forest	Recife	Pernambuco	MPERDI	-8.000000	-34.833333	SANTOS, E. M.; CARNAVAL, A. C. O. Q. 2002. Anfíbios anuros do Estado de Pernambuco. In: TABARELLI, M.; SILVA, J. M. C. (Orgs.) Diagnóstico da Biodiversidade de Pernambuco.Universidade Federal de Pernambuco. V. 2.
Atlantic Forest	Saltinho	Pernambuco	MPERES	-8.733333	-35.183333	SANTOS, E. M.; CARNAVAL, A. C. O. Q. 2002. Anfíbios anuros do Estado de Pernambuco. In: TABARELLI, M.; SILVA, J. M. C. (Orgs.) Diagnóstico da Biodiversidade de Pernambuco.Universidade Federal de Pernambuco. V. 2.
Atlantic Forest	Tapacurá	Pernambuco	MPETAP	-8.116667	-35.000000	SANTOS, E. M.; CARNAVAL, A. C. O. Q. 2002. Anfíbios anuros do Estado de Pernambuco. In: TABARELLI, M.; SILVA, J. M. C. (Orgs.) Diagnóstico da Biodiversidade de Pernambuco.Universidade Federal de Pernambuco. V. 2.
Atlantic Forest	Lagoa dos Gatos	Pernambuco	MPEURU	-8.566667	-35.616667	SANTOS, E. M.; CARNAVAL, A. C. O. Q. 2002. Anfíbios anuros do Estado de Pernambuco. In: TABARELLI, M.; SILVA, J. M. C. (Orgs.) Diagnóstico da Biodiversidade de Pernambuco.Universidade Federal de Pernambuco. V. 2.
Atlantic Forest	Macaíba	Rio Grande do Norte	MRGMAC	-5.901689	-35.367022	MAGALHÃES, F. M.; DANTAS, A. K. B. P.; BRITO, M. R. M.; MEDEIROS, P. H. S.; OLIVEIRA, A. F.; PEREIRA, T. C. S. O.; QUEIROZ, M. H. C.; SANTANA, D. J.; SILVA, W. P.; GARDA. A. A. 2013. Anuransfrom na Atlantic Forest-Caatinga ecotone in Rio Grande do Norte State, Brazil. Herpetol Notes,6: 1-10.
Atlantic Forest	Capela	Sergipe	MSECAP	-10.541667	-37.058333	MORATO, S. A. A.; LIMA, A. M. X.; STAUT, D. C. P.;FARIA, R. G.; SOUZA-ALVES., J. P.; GOUVEIA, S. F.; SCUPINO, M. R. C.; GOMES, R.; SILVA, M. J. 2011. Amphibians and Repteis of the Refugio de Vida Silvestre Mata do Junco, municipality of Capela, state of Sergipe, northeastern Brazil. CheckList,7 (6).
Atlantic Forest	Cariacica	Espírito Santo	MESBOC	-20.280833	-40.476944	FERREIRA, R. B.; DANTAS, R. B.; TONINI, J. F. R. 2012. Distribuição espacial e sazonal de anfíbios em quatro poças na região serrana do Espírito Santo, sudeste do Brasil: influência de corredores florestais. Ihering Série Zool, 102(2): 163-169.
Atlantic Forest	Marechal Floriano	Espírito Santo	MESFLO	-20.391389	-40.845000	PRADO, G. M.; POMBAL JR. 2005. Distribuição espacial e temporal dos anuros em um brejo da Reserva Biológica de Duas Bocas, Sudeste do Brasil. Arq Mus Nac63(4): 685-705.
Atlantic Forest	Ouro Branco	Minas Gerais	MMGBRA	-20.516667	-43.683333	SÃO PEDRO, V. A.; FEIO, R. F. 2010. Distribuição espacial e sazonal de anuros em três ambientes na Serra do Ouro Branco, extremo sul da Cadeia do Espinhaço, Minas Gerais, Brasil. Biotem 23(1): 143-154.
Atlantic Forest	Lagoa Santa	Minas Gerais	MMGCIP	-19.289722	-43.592222	ETEROVICK, P. C. 1998. Estruturação espacial e temporal de uma comunidade de anuros (Amphibia) na Serra do Cipó, Minas Gerais. Dissertação de Mestrado, Universidade Estadual de Campinas.
Atlantic Forest	Oliveira	Minas Gerais	MMGFER	-21.800000	-46.583333	CARDOSO, A. J.; MARTINS, J. E. 1987. Diversidade de anuros durante o turno de vocalizações em comunidade neotropical. P AvulZool36(23): 279-285.
Atlantic Forest	Salto Morato	Paraná	MPRMOR	-25.150000	-48.333333	SANTOS-PEREIRA, M.; CANDATEN, A.; MILANI, D.; OLIVEIRA, F. B.; GARDELIN, J.; ROCHA, C. F. D. 2011. Seasonal variation in the leaf-litter frog community (Amphibia:Anura) from na Atlantic Forest Area in the Salto Morato Natural Reserve, southern Brazil. Zool 28(6): 755-761.
Atlantic Forest	Citrolândia	Rio de Janeiro	MRJCIT	-22.575833	-43.028889	SILVA-SOARES, T.; HEPP, F.; COSTA, N. P.; LUNA-DIAS, C.; GOMES, M. R.; CARVALHO E SILVA, A. M. P.; CARVALHO E SILVA, S. P. 2010. Anfíbios anuros da RPPN Campo Escoteiro Geraldo Hugo Nunes, Município de Guapimirim, Rio de Janeiro, Sudeste do Brasil. BiotNeotrop10(2).
Atlantic Forest	Iguaba Grande	Rio de Janeiro	MRJIGG	-22.850000	-42.166667	MARTINS, A. R.; BRUNO, S. F.; NAVEGANTES, A. Q. 2012. Herpetofauna of Núcleo Experimental de Iguaba Grande , Rio de Janeiro State, Brazil. Braz JBiol72(3):553-562.
Atlantic Forest	Itaguaí	Rio de Janeiro	MRJITA	-22.901944	-43.892500	OUVERNAY, D.; FIUZA, L. M. S. C.; BARBOSA, T. R. ; ALBUQUERQUE, I. G. L. C.; ARAÚJO, A. F. B. 2012. Amphibia, Anura, Parque Estadual do Cunhambebe, Itaguaimunicipality, Rio de Janeiro state. CheckList, 8 (6): 1047-1051.
Atlantic Forest	Santa Maria Madalena	Rio de Janeiro	MRJSMM	-21.866667	-42.900000	SIQUEIRA, C. C.; VRCIBRADIC, D.; ALMEIDA-GOMES, M.; MENEZES, V. A.; BORGES-JÚNIOR, V. N. T.; HATANO, F. H.; PONTES, J. A. L.; GOYANNES-ARAÚJO, P.; GUEDES, D. M.; VAN SLUYS, M.; ROCHA, C. F. D. 2011. Species composition and density estimates of anurofauna of a site within the northernmost large Atlantic Forest remnant (Parque Estadual do Desengano) in the state of Rio de Janeiro, Brazil. BiotNeotr…
Atlantic Forest	Concórdia	Santa Catarina	MSCCON	-27.293333	-52.110556	DE BASTIANI, V. I. M.; LUCAS, E. M. 2013. Anuran diversity (Amphibia: Anura) in a seasonal forest in southern Brazil. BiotNeotrop, 13(1).
Atlantic Forest	Luiz Antônio	São Paulo	MSPANT	-21.500000	-47.666667	PRADO, V. H. M.; SILVA, F. R.; DIAS, N. Y. N.; PIRES, J. S. R.; ROSSA-FERES, R. C. 2009. Anura, Estação Ecológica de Jataí, São Paulo state, southeasternBrazil. CheckList, 5 (3): 495-502.
Atlantic Forest	Assis	São Paulo	MSPASS	-22.550000	-50.366667	BERTOLUCI, J.; BRASSALOTI, R. A.; RIBEIRO JÚNIOR, J. W.; VILELA, V. M. F. N.; SAWAKUCHI, H. O. 2007. Species composition and similarities among anuran assemblages of forest sites in southeastern Brazil.ScienAgric 64(4): 364-374.
Atlantic Forest	Rio Claro	São Paulo	MSPCLA	-22.416667	-47.550000	TOLEDO, L. F.; ZINA, J.; HADDAD, C. F. B. 2003. Distribuição espacial e temporal de uma comunidade de anfíbios anuros do município de Rio Claro, São Paulo, Brasil. Holos Environ 3 (2): 136-149.
Atlantic Forest	Pedregulho	São Paulo	MSPFBJ	-20.187222	-47.370278	ARAÚJO, C. O.; CONDEZ, T. H.; SAWAYA, R. J. 2009 Anfíbios anuros do Parque Estadual Furnas do Bom Jesus, sudeste do Brasil, e sua relação com outras taxocenoses do Brasil. BiotNeotrop9(2).
Atlantic Forest	Ribeirão grande	São Paulo	MSPINT	-24.200000	-48.500000	BERTOLUCI, J.; RODRIGUES, M. T. 2002 Utilização de habitats reprodutivos e micro-habitats de vocalização em uma taxocenose de anuros (Amphibia) da Mata Atlântica do Sudeste do Brasil. Papéis Avulsos de Zoologia, 42(11):287-297.
Atlantic Forest	Atibaia	São Paulo	MSPITA	-23.250000	-46.750000	GIARETTA, A. A.; FACURE, K. G.; SAWAYA, R. J.; MEYER, J. H.; CHEMIN, N. 1999. Diversity and abundance of litter frogs in a montane forest of a southeastern Brazil: Seasonal and altitudinal changes. Biotrop 31(4): 669-674.
Atlantic Forest	Jundiaí	São Paulo	MSPJAP	-23.283333	-47.000000	GIARETTA, A. A.; SAWAYA, R. J.; MACHADO, G.; ARAÚJO, M. S.; FACURE, K. G.; MEDEIROS, H. F.; NUNES, R. 1997. Diversity and abundance of litter frogs at altitudinal sites at Serra do Japi, Southeastern Brazil. Rev Bras Zool14(2): 341-346.
Atlantic Forest	Nova Itapirema	São Paulo	MSPNOV	-21.183333	-49.700000	ROSSA-FERES, D. C.; JIM, J. 2001. Similaridade do sítio de vocalização em uma comunidade de anfíbios anuros na região noroeste do Estado de São Paulo, Brasil. RevBrasZool18(2): 439-454.
Atlantic Forest	Ribeirão Branco	São Paulo	MSPRIB	-24.216667	-48.766667	POMBAL JR. J. P. 2007. Distribuição espacial e temporal de anuros (Amphibia) em uma poça permanente na serra de Paranapiacaba, Sudeste do Brasil. RevBrasBiol57(4): 583-594.
Atlantic Forest	Caraguatatuba	São Paulo	MSPSER	-23.383333	-44.833333	HARTMANN, M. T.; HARTMANN, P. A.; HADDAD, C. F. B. 2010. Reproductive modes and fecundity of na assemblage of anurans amphibians in the Atlantic rainforest, Brazil. IheringSérieZool100(3): 207-215.
Atlantic Forest	São José do Barreiro	São Paulo	MSPSJB	-22.642778	-44.656667	SERAFIM, H.; IENNE, S.; CICCHI, J. P.; JIM, J. 2008. Anurofauna de remanescentes de floresta atlântica do município de São José do Barreiro, estado de São Paulo, Brasil. BiotNeotrop8(2).
Cerrado	Niquelândia	Goiás	CEGONI	-14.159444444444	-48.335
Cerrado	Araguaia	Goiás	CEGOAR	-14.69455	-51.002819444444
Cerrado	Corumbá	Goiás	CEGOCO	-13.773888888889	-48.3425
Cerrado	Jataí	Goiás	CEGOJA	-17.966370	-52.081536
Cerrado	Morrinhos	Goiás	CEGOMO	-17.731111	-49.397500
Cerrado	Petrolina de Goiás	Goiás	CEGOPE	-16.180833333333	-49.215
Cerrado	Paranã	Tocantins	CETOPA	-12.591944444444	-47.876944444444
Cerrado	São Salvador	Tocantins	CETOSA	-12.462222222222	-48.253055555556
Cerrado	Peixe	Tocantins	CETOPE	-12.288055555556	-48.415555555556
Cerrado	Aliança do Tocantins	Tocantins	CETOAL	-11.305	-48.941388888889
Cerrado	Guaraí	Tocantins	CETOGU	-8.6194444444444	-48.329722222222
Cerrado	Carolina	Maranhão	CEMACA	-7.2855555555556	-47.489722222222
Cerrado	Estreito	Maranhão	CEMAES	-6.6519444444444	-47.4025
Cerrado	Rio Verde	Goiás	CEGORI	-17.797777777778	-50.927777777778
Cerrado	Silvânia	Goiás	CEGOSI	-16.658888888889	-48.608055555556
Cerrado	Alto Paraíso de Goiás	Goiás	CEGOVE	-14.1336	-47.5215
Cerrado	Mirador	Maranhão	CEMAMI	-6.1666666666667	-44.716666666667
Cerrado	Tijuco	Minas Gerais	CEMGTI	-18.8584	-49.693277777778
Cerrado	Uberlândia	Minas Gerais	CEMGUB	-18.916666666667	-48.283333333333
Cerrado	Bodoquena	Mato Grosso do Sul	CEMSBO	-21.133888888889	-56.741111111111
Cerrado	Primavera do Leste	Mato Grosso	CEMTPR	-15.221388888889	-54.084166666667
Cerrado	Tangará da Serra	Mato Grosso	CEMTTA	-14.633055555556	-57.560833333333
Cerrado	Assis	São Paulo	CESPAS	-22.6	-50.383333333333
Cerrado	Borebi	São Paulo	CESPBO	-22.8	-49
Cerrado	Itirapina	São Paulo	CESPIT	-22	-48
Cerrado	Santa Barbara	São Paulo	CESPSB	-22.766666666667	-49.166666666667
Cerrado	Jalapão	Tocantins	CETOJA	-11.316666666667	-46.983333333333
Cerrado	Parque Nacional das Emas	Goiás	CEGOEM	-17.816666666667	-53.166666666667
Cerrado	Barro Alto	Goiás	CEGOBA	-14.159444444444	-48.335
Cerrado	Alto Araguaia	Mato Grosso	CEMTAA	-17.314722222222	-53.215277777778

## Sheet: Plan2
tab 2	TAb1
AABOC	AABOC
AACCAT	AACCAT
AACMOA	AACMOA
AACSUL	AACSUL
AACSUL	AAJUR
AAMDUC	AAMDUC
AAMGRE	AAMGRE
AAMMA	AAMMA
AAMMAN	AAMMAN
AAMPUR	AAMPUR
AAMPUR	AAMPUR
AAMUFA	AAMUFA
AAPUFA	AAPUFA
APALT	APALT
APASFX	APAPLA
APATAP	APASFX
APATRA	APATAP
APGUA	APATRA
AROESP	APGUA
AROJAR	APXIN
BCEBAT	AROESP
BCEIBI	AROJAR
BCEJUA	BCEBAR
BCEMAR	BCEBAT
BPECAT	BCECRA
BPECAV	BCEIBI
BPENEG	BCEJUA
BPETRI	BCEMAR
BSEGUI	BPECAT
CBAAFO	BPECAV
CBACAT	BPENEG
CCEALM	BPETRI
CCEFOR	BSEGUI
CCELAJ	CBAAFO
CCEMAT	CBACAT
CPBCUR	CCEALM
CPBJUN	CCEFOR
CPBMAT	CCELAJ
CPBORO	CCEMAT
CPBSJB	CPBCUR
CPBSJC	CPBJUN
CPENEG	CPBMAT
CSEARA	CPBORO
MBABRE	CPBSJB
MBAIGR	CPBSJC
MESBOC	CPENEG
MESFLO	CSEARA
MMGBRA	MBABRE
MMGCIP	MBAIGR
MMGFER	MESBOC
MPEALD	MESFLO
MPEBAR	MMGBRA
MPECAE	MMGCIP
MPEDAR	MMGFER
MPEEAA	MPEALD
MPEJAR	MPEBAR
MPERDI	MPECAE
MPERES	MPEDAR
MPETAP	MPEEAA
MPEURU	MPEJAR
MPRMOR	MPERDI
MRGMAC	MPERES
MRJCIT	MPETAP
MRJIGG	MPEURU
MRJITA	MPRMOR
MRJSMM	MRGMAC
MSCCON	MRJCIT
MSECAP	MRJIGG
MSPANT	MRJITA
MSPASS	MRJSMM
MSPCLA	MSCCON
MSPFBJ	MSECAP
MSPINT	MSPANT
MSPITA	MSPASS
MSPJAP	MSPCLA
MSPNOV	MSPFBJ
MSPRIB	MSPINT
MSPSER	MSPITA
MSPSJB	MSPJAP
	MSPNOV
	MSPRIB
	MSPSER
	MSPSJB
